# Supplementary material for: Pneumocystis spp. in Pigs: A Longitudinal Quantitative Study and Co-Infection Assessment in Austrian Farms
Source: J Fungi (Basel). 2021 Dec 31;8(1):43. doi: 10.3390/jof8010043 (PMC8779942; doi:10.3390/jof8010043)
Supplement: Supplementary file 1 [file jof-08-00043-s001.zip]

Archive with 1 entries (1 files):
- jof-1501170-supplementary.pdf
